# Supplementary material for: Efficient and reversible Cas13d-mediated knockdown with an all-in-one lentivirus-vector
Source: Front Bioeng Biotechnol. 2022 Sep 15;10:960192. doi: 10.3389/fbioe.2022.960192 (PMC9521038; doi:10.3389/fbioe.2022.960192)
Supplement: Supplementary file 2 [file DataSheet1.xlsx]

## Sheet: Sheet1
Oligo	5'----->3'
KDM1B-rsg1221	AAACCGCATCGAATACGCACGAGACCC
KDM1B-rsg1882	AAACGCAAAGAATTCATTGTGGTCCCA
FKBP8-rsg433	AAACGCGTCTTCTTCCTCAACAGCCCG
FKBP8-rsg1338	AAACGATGACCACAGAGAGTGCCACAC
OGT-rsg360	AAACTGAAAGTAATAAAAGCACACCAG
OGT-rsg2202	AAACATAATCCATGAAAAGCGCACCAC
EZH2-rsg2156	AAACAAGTTGAACAGAAAGCTGCACAT
METTL3-rsg1604	AAACGATCACATCACAATCCAGACCCT
METTL3-rsg1052	AAACTGTATTAAGGAAAGAGCAGTCAC
DOT1L-rsg5031	AAACATCGACAGTACAAACTGGACCAG
Mettl3-rsg1938	AAACACACTATTGCGTAAACAGTCCTC
MALAT1-rsg3929	AAACCCAAGGATAAAAGCAGCTCCAGT
MALAT1-rsg2836	AAACCCACCAAATCGTTAGCGCTCCTT
MALAT1-rt-F2973	GGATCCTAGACCAGCATGCC
MALAT1-rt-R3086	AAAGGTTACCATAAGTAAGTTCCAGAAAA
EZH2-rt-F252	AATCAGAGTACATGCGACTGAGA
EZH2-rt-R392	GCTGTATCCTTCGCTGTTTCC
ACTB-RT-F905	AGAGCTACGAGCTGCCTGAC
ACTB-RT-R1088	AGCACTGTGTTGGCGTACAG
